# Supplementary material for: Investigation of Relationships between Intakes of Human Milk Total Lipids and Metabolic Hormones and Infant Sex and Body Composition
Source: Nutrients. 2024 Aug 16;16(16):2739. doi: 10.3390/nu16162739 (PMC11357482; doi:10.3390/nu16162739)
Supplement: Supplementary file 1 [file nutrients-16-02739-s001.zip]

Archive with 1 entries (1 files):
- nutrients-3147353-supplementary.pdf
